# Supplementary material for: Risk Stratification of Thyroid Nodules 10 mm in Diameter or Less: Strength and Pitfalls of the Ultrasonographic Assessment From a Cross-Sectional Study
Source: Int J Endocrinol. 2025 Sep 19;2025:4063672. doi: 10.1155/ije/4063672 (PMC12474009; doi:10.1155/ije/4063672)
Supplement: Supporting Information — Additional supporting information can be found online in the Supporting Information section. [file 4063672.f1.zip]

Archive with 2 entries (2 files):
- STROBE-checklist_IJE.pdf
- Supplementary_tables_S1_S5.docx
